# Supplementary material for: Bare Eye Detection of Bacterial Enzymes of Pseudomonas aeruginosa with Polymer Modified Nanoporous Silicon Rugate Filters
Source: Biosensors (Basel). 2022 Nov 22;12(12):1064. doi: 10.3390/bios12121064 (PMC9776340; doi:10.3390/bios12121064)
Supplement: Supplementary file 1 [file biosensors-12-01064-s001.zip]

Archive with 1 entries (1 files):
- biosensors-2032678-supplementary.pdf
